# Supplementary material for: Genome-wide chromatin mapping with size resolution reveals a dynamic sub-nucleosomal landscape in Arabidopsis
Source: PLoS Genet. 2017 Sep 13;13(9):e1006988. doi: 10.1371/journal.pgen.1006988 (PMC5597176; doi:10.1371/journal.pgen.1006988)
Supplement: S6 Fig — (XLSX) [file pgen.1006988.s006.xlsx]

## Sheet: Sheet1
Sample Code	SeqType	Strain	Exposure	Mnase Treatment	RNAseq Paralogue	ReadCount	AlignedCount	Aligned Percent
Light-RNA1	RNAseq	Col0	Light	NA	NA	27473212	2.1017e+07	0.765
Dark-RNA1	RNAseq	Col0	Dark	NA	NA	21766929	1.774e+07	0.815
Light-RNA2	RNAseq	Col0	Light	NA	NA	24728843	1.90907e+07	0.772
Dark-RNA2	RNAseq	Col0	Dark	NA	NA	24312736	1.89396e+07	0.779
Light-RNA3	RNAseq	Col0	Light	NA	NA	18001314	1.3627e+07	0.757
Dark-RNA3	RNAseq	Col0	Dark	NA	NA	22603756	1.82864e+07	0.809
Light-RNA4	RNAseq	Col0	Light	NA	NA	12966744	9.99736e+06	0.771
Dark-RNA4	RNAseq	Col0	Dark	NA	NA	21493594	1.6851e+07	0.784
Light-L1	MNase-seq	Col0	Light	Low	Light-RNA2	127144794	112949625	0.8884
Light-H1	MNase-seq	Col0	Light	High	Light-RNA2	133939767	120774176	0.9017
Dark-L1	MNase-seq	Col0	Dark	Low	Dark-RNA4	117418505	107892210	0.9189
Dark-H1	MNase-seq	Col0	Dark	High	Dark-RNA4	56219190	48206863	0.8575
Light-L2	MNase-seq	Col0	Light	Low	Light-RNA3	86683080	75281419	0.8685
Light-H2	MNase-seq	Col0	Light	High	Light-RNA3	115725610	103625083	0.8954
Dark-L2	MNase-seq	Col0	Dark	Low	Dark-RNA3	104450874	95355763	0.9129
Dark-H2	MNase-seq	Col0	Dark	High	Dark-RNA3	120312567	102368487	0.8509
